# Supplementary material for: Kazrin promotes dynein/dynactin-dependent traffic from early to recycling endosomes
Source: eLife. 2023 Apr 25;12:e83793. doi: 10.7554/eLife.83793 (PMC10181827; doi:10.7554/eLife.83793)
Supplement: Figure 1—source data 1. [file elife-83793-fig1-data1.zip]

Archive with 1 entries (1 files):
- FIGURE1-source data.xlsx
