# Supplementary material for: Kazrin promotes dynein/dynactin-dependent traffic from early to recycling endosomes
Source: eLife. 2023 Apr 25;12:e83793. doi: 10.7554/eLife.83793 (PMC10181827; doi:10.7554/eLife.83793)
Supplement: Figure 1—figure supplement 2—source data 1. [file elife-83793-fig1-figsupp2-data1.zip]

Archive with 3 entries (2 files):
- FIGURE1-figure supplement2-source data/
- FIGURE1-figure supplement2-source data/FIgure1-figure suplement2B.pdf
- FIGURE1-figure supplement2-source data/Figure1-figure supplement2B.jpg
