# Supplementary material for: Kazrin promotes dynein/dynactin-dependent traffic from early to recycling endosomes
Source: eLife. 2023 Apr 25;12:e83793. doi: 10.7554/eLife.83793 (PMC10181827; doi:10.7554/eLife.83793)
Supplement: Figure 1—figure supplement 5—source data 1. [file elife-83793-fig1-figsupp5-data1.zip › FIGURE1-figure supplement5-source data.xlsx]

## Sheet: Hoja1
WT	kazKO		RAB11 perinuclear enrichment normalized to the average value of kazKO cells
1.21749	0.597514
0.513182	0.608453
0.839285	0.754674
0.95667	1.10375
0.456563	0.601995
0.566038	0.505718
0.778285	0.746785
0.914478	1.16265
0.863863	0.424475
0.510251	0.742039
0.847787	0.857547
1.54901	1.65745
0.839145	1.26332
1.60661	2.40119
0.831302	0.72145
1.78864	0.938618
0.525961	0.672134
1.37702	0.866503
1.05717	1.15013
0.405147	0.430694
1.08252	1.44841
1.0589	1.29026
0.604899	1.07882
0.398248	0.528713
1.33965	1.51462
1.15264	1.21513
1.433	1.15141
1.41035	1.38454
1.07861	1.18102
0.98455
0.651032
0.895453
0.812427
1.32993
0.926786
0.788373
0.480077
0.481447
0.359688
1.70066
0.974748
1.80998
1.62893
1.19345
1.48185
1.26533
0.937411
1.53174
0.347109
1.24979
