# Supplementary material for: Kazrin promotes dynein/dynactin-dependent traffic from early to recycling endosomes
Source: eLife. 2023 Apr 25;12:e83793. doi: 10.7554/eLife.83793 (PMC10181827; doi:10.7554/eLife.83793)
Supplement: Figure 3—source data 1. [file elife-83793-fig3-data1.zip]

Archive with 33 entries (27 files):
- FIGURE3-source data/
- FIGURE3-source data/FIGURE3A/
- FIGURE3-source data/FIGURE3A/Figure 3A.EHD1 GM130.jpg
- FIGURE3-source data/FIGURE3A/figure 3A.GFP-kazrin.jpg
- FIGURE3-source data/FIGURE3A/Figure 3A.kazrin gamma adaptin.jpg
- FIGURE3-source data/FIGURE3A/Figure3A.EEA1.Rab11.jpg
- FIGURE3-source data/FIGURE3A/FIGURE3A.pdf
- FIGURE3-source data/FIGURE3A/Figure3A.vps35.jpg
- FIGURE3-source data/FIGURE3A/figure3Abip.jpg
- FIGURE3-source data/FIGURE3A/figure3BEEA1.jpg
- FIGURE3-source data/FIGURE3B/
- FIGURE3-source data/FIGURE3B/figure 3B gamma adaptin.jpg
- FIGURE3-source data/FIGURE3B/Figure 3B.GFP for clathrin EHD.jpg
- FIGURE3-source data/FIGURE3B/figure 3B.GFP for gamma adaptin.jpg
- FIGURE3-source data/FIGURE3B/figure 3B.gga2.jpg
- FIGURE3-source data/FIGURE3B/Figure3B.clathrin.jpg
- FIGURE3-source data/FIGURE3B/FIGURE3B.pdf
- FIGURE3-source data/FIGURE3B/figure3B.rabaptin5.alpha-adaptin.jpg
- FIGURE3-source data/FIGURE3B/figure3B.vps35.jpg
- FIGURE3-source data/FIGURE3C/
- FIGURE3-source data/FIGURE3C/figure3C.clathrinTD.kazrin.jpg
- FIGURE3-source data/FIGURE3C/figure3C.gammaadaptin.kazrin.jpg
- FIGURE3-source data/FIGURE3C/FIGURE3C.pdf
- FIGURE3-source data/FIGURE3C/figure3Cponceau.clathrin terminal domain.jpg
- FIGURE3-source data/FIGURE3C/figure3Cponceau.gammaadaptin.jpg
- FIGURE3-source data/FIGURE3D/
- FIGURE3-source data/FIGURE3D/FIGURE3D.pdf
- FIGURE3-source data/FIGURE3D/figure3DEHD1.jpg
- FIGURE3-source data/FIGURE3D/figure3Dgamma adaptin.jpg
- FIGURE3-source data/FIGURE3G/
- FIGURE3-source data/FIGURE3G/Figure 3G.antiGST.2.jpg
- FIGURE3-source data/FIGURE3G/figure3G.anti GST.jpg
- FIGURE3-source data/FIGURE3G/FIGURE3G.pdf
