# Supplementary material for: Kazrin promotes dynein/dynactin-dependent traffic from early to recycling endosomes
Source: eLife. 2023 Apr 25;12:e83793. doi: 10.7554/eLife.83793 (PMC10181827; doi:10.7554/eLife.83793)
Supplement: Figure 3—figure supplement 1—source data 1. [file elife-83793-fig3-figsupp1-data1.zip]

Archive with 7 entries (6 files):
- FIGURE3-figure supplement1-source data/
- FIGURE3-figure supplement1-source data/FIGURE3-figure supplement1.pdf
- FIGURE3-figure supplement1-source data/figure3-S1.KO.EEA1.jpg
- FIGURE3-figure supplement1-source data/figure3-S1.KO.kazrin.jpg
- FIGURE3-figure supplement1-source data/figure3-S1.WT.EEA1.jpg
- FIGURE3-figure supplement1-source data/figure3-S1.WT.kazrin.jpg
- FIGURE3-figure supplement1-source data/~$Figure 3 – S1. source data.pptx
