# Supplementary material for: Kazrin promotes dynein/dynactin-dependent traffic from early to recycling endosomes
Source: eLife. 2023 Apr 25;12:e83793. doi: 10.7554/eLife.83793 (PMC10181827; doi:10.7554/eLife.83793)
Supplement: Figure 3—figure supplement 2—source data 1. [file elife-83793-fig3-figsupp2-data1.zip]

Archive with 4 entries (3 files):
- FIGURE3-figure supplement2-source data/
- FIGURE3-figure supplement2-source data/FIGURE3-figure supplement2.pdf
- FIGURE3-figure supplement2-source data/figure3-S2clathrin.jpg
- FIGURE3-figure supplement2-source data/figure3-S2gammaadaptin.jpg
