# Supplementary material for: Kazrin promotes dynein/dynactin-dependent traffic from early to recycling endosomes
Source: eLife. 2023 Apr 25;12:e83793. doi: 10.7554/eLife.83793 (PMC10181827; doi:10.7554/eLife.83793)
Supplement: Figure 4—source data 1. [file elife-83793-fig4-data1.zip]

Archive with 6 entries (5 files):
- FIGURE4-source data1/
- FIGURE4-source data1/figure4A.GFPkaz.GFP.antiEHD.jpg
- FIGURE4-source data1/figure4A.GFPkaz.GFP.antiGFP.jpg
- FIGURE4-source data1/figure4A.GFPkazNt.antiEHD1.jpg
- FIGURE4-source data1/figure4A.GFPkazNt.antiGFP.jpg
- FIGURE4-source data1/FIGURE4A.pdf
