# Supplementary material for: Kazrin promotes dynein/dynactin-dependent traffic from early to recycling endosomes
Source: eLife. 2023 Apr 25;12:e83793. doi: 10.7554/eLife.83793 (PMC10181827; doi:10.7554/eLife.83793)
Supplement: Figure 4—source data 2. [file elife-83793-fig4-data2.zip]

Archive with 4 entries (3 files):
- FIGURE4-source data2/
- FIGURE4-source data2/figure 4B.source data.xlsx
- FIGURE4-source data2/Figure 4E.source data.xlsx
- FIGURE4-source data2/Figure 4G.source data.xlsx
