# Supplementary material for: Kazrin promotes dynein/dynactin-dependent traffic from early to recycling endosomes
Source: eLife. 2023 Apr 25;12:e83793. doi: 10.7554/eLife.83793 (PMC10181827; doi:10.7554/eLife.83793)
Supplement: Figure 4—figure supplement 1—source data 1. [file elife-83793-fig4-figsupp1-data1.zip]

Archive with 4 entries (3 files):
- FIGURE4-figure supplement1-source data/
- FIGURE4-figure supplement1-source data/FIGURE4-figure supplement1.pdf
- FIGURE4-figure supplement1-source data/figure4-S1.GFP.jpg
- FIGURE4-figure supplement1-source data/figure4-S1.ponceau.jpg
