# Supplementary material for: Kazrin promotes dynein/dynactin-dependent traffic from early to recycling endosomes
Source: eLife. 2023 Apr 25;12:e83793. doi: 10.7554/eLife.83793 (PMC10181827; doi:10.7554/eLife.83793)
Supplement: Figure 4—figure supplement 3—source data 1. [file elife-83793-fig4-figsupp3-data1.zip › FIGURE4-figure supplement3-source data.xlsx]

## Sheet: Hoja1
microns to the nearest EE
GFP-kazrin C	GFP-kazrin C-Nt
0.15	0.34
0.365	0.935
0.325	0.395
0.6	0.625
0.7	0.575
0.35	1.055
0.3	0.695
0.35	0.62
0.5	0.575
0.5	0.64
0.5	0.7
0.5	1.5
0.37	1.015
0.265	0.965
0.33	1.55
0.33	0.91
0.545	1.175
0.53	0.662
0.52	0.552
0.32	0.903
0.62	0.58
0.265	0.84
0.361
0.47
0.33
