# Supplementary material for: Kazrin promotes dynein/dynactin-dependent traffic from early to recycling endosomes
Source: eLife. 2023 Apr 25;12:e83793. doi: 10.7554/eLife.83793 (PMC10181827; doi:10.7554/eLife.83793)
Supplement: Figure 5—source data 1. [file elife-83793-fig5-data1.zip]

Archive with 21 entries (16 files):
- FIGURE5-source data1/
- FIGURE5-source data1/FIGURE5H/
- FIGURE5-source data1/FIGURE5H/Dynein IP,anti dynein HC.2.jpg
- FIGURE5-source data1/FIGURE5H/Dynein IP,anti dynein HC.jpg
- FIGURE5-source data1/FIGURE5H/figure5F.antitkinesin1.jpg
- FIGURE5-source data1/FIGURE5H/figure5H.antitGFP.jpg
- FIGURE5-source data1/FIGURE5H/figure5H.antitubulin.antip150glued.jpg
- FIGURE5-source data1/FIGURE5H/FIGURE5H.pdf
- FIGURE5-source data1/FIGURE5H/IP dynein. anti GFP.tif
- FIGURE5-source data1/FIGURE5I/
- FIGURE5-source data1/FIGURE5I/figure5I.antip150.jpg
- FIGURE5-source data1/FIGURE5I/FIGURE5I.pdf
- FIGURE5-source data1/FIGURE5I/figure5I.ponceau.jpg
- FIGURE5-source data1/FIGURE5J/
- FIGURE5-source data1/FIGURE5J/Figure5J.anitkazrin.jpg
- FIGURE5-source data1/FIGURE5J/FIGURE5J.pdf
- FIGURE5-source data1/FIGURE5J/Figure5J.ponceau.jpg
- FIGURE5-source data1/FIGURE5K/
- FIGURE5-source data1/FIGURE5K/figure 5K.antip150.anticortactin.jpg
- FIGURE5-source data1/FIGURE5K/figure 5K.antip150.anticortactin.long exposure.jpg
- FIGURE5-source data1/FIGURE5K/FIGURE5K.pdf
