# Supplementary material for: Kazrin promotes dynein/dynactin-dependent traffic from early to recycling endosomes
Source: eLife. 2023 Apr 25;12:e83793. doi: 10.7554/eLife.83793 (PMC10181827; doi:10.7554/eLife.83793)
Supplement: Figure 5—source data 2. [file elife-83793-fig5-data2.zip]

Archive with 3 entries (2 files):
- FIGURE5-source data2/
- FIGURE5-source data2/Figure 5D. source data.xlsx
- FIGURE5-source data2/Figure 5F. source data.xlsx
