# Supplementary material for: Kazrin promotes dynein/dynactin-dependent traffic from early to recycling endosomes
Source: eLife. 2023 Apr 25;12:e83793. doi: 10.7554/eLife.83793 (PMC10181827; doi:10.7554/eLife.83793)
Supplement: Figure 5—source data 2. [file elife-83793-fig5-data2.zip › FIGURE5-source data2/Figure 5D. source data.xlsx]

## Sheet: 5D cells with PN
	PN GFP-kazrin	Non-PN GFP-kazrin
DMSO	70	30
nocodazole	31	69

## Sheet: 5D EEA1 enrichment
DMSO	nocodazole
0.669132	0.407799
1.01558	0.640809
1.20952	0.688909
0.681128	0.584364
1.37693	0.428721
0.961363	0.312828
0.762683	0.695875
0.54863	0.486157
0.791392	0.402116
0.969908	0.696905
1.06324	0.203983
0.972449	0.430792
0.735645	0.611988
0.530324	0.833416
0.659469	0.350469
0.886589	0.989949
0.623544	0.482156
0.679878	0.623654
1.22725	0.747549
0.904413	0.601586
0.78369	0.385473
0.982732	0.443734
0.825087	1.02428
0.837653	1.12732
0.992995	0.508031
1.15103	0.353612
1.24297	0.722944
1.27823	0.651155
1.52036	0.207065
0.72816	0.425381
0.988647
0.889236
1.5214
1.91359
0.990126
1.02987
0.999148
0.906759
0.52356
0.871359
0.769121
0.912176
0.894597
0.984089
1.50977
0.711889
0.684191
0.689898
0.985135
1.5768
1.60196
0.963845
1.7046
1.46661
1.12362
0.950544
1.22548
